# Supplementary material for: On the Suitability of Phosphonate-Containing Polyamidoamines as Cotton Flame Retardants
Source: Polymers (Basel). 2023 Apr 13;15(8):1869. doi: 10.3390/polym15081869 (PMC10144353; doi:10.3390/polym15081869)
Supplement: Supplementary file 1 [file polymers-15-01869-s001.zip]

Archive with 1 entries (1 files):
- polymers-2302664-supplementary.pdf
